# Supplementary material for: The impacts of prenatal drought and heat stress on genetic parameter estimates for birth and weaning weights in Namibian Simmentaler and Simbra cattle
Source: J Anim Sci. 2026 Feb 26;104:skag066. doi: 10.1093/jas/skag066 (PMC13023048; doi:10.1093/jas/skag066)
Supplement: skag066_Supplementary_Data [file skag066_supplementary_data.zip]

Archive with 9 entries (9 files):
- Sup_Fig. 8.tiff
- Supplementary_tables.docx
- Sup_Fig. 1.jpeg
- Sup_Fig. 2.jpeg
- Sup_Fig. 3.tiff
- Sup_Fig. 4.tiff
- Sup_Fig. 5.tiff
- Sup_Fig. 6.tiff
- Sup_Fig. 7.tiff
